# Supplementary material for: Positive and negative hysteresis effects for the perception of geometric and emotional ambiguities
Source: PLoS One. 2018 Sep 26;13(9):e0202398. doi: 10.1371/journal.pone.0202398 (PMC6157843; doi:10.1371/journal.pone.0202398)
Supplement: S1 Data — (XLSX) [file pone.0202398.s001.xlsx]

## Sheet: FUS->FDS (NL)
Variant	Subject ID	Gender	Age	FDP	FUP	Undefined Percept	FDP+FUP	Repetitions	RT avg	RT std
S1	BA	female	31	2	8	0	10	10	823.61	325.983
S2	BA	female	31	1	8	0	9	10	583.741	196.987
S3	BA	female	31	0	10	0	10	10	548.289	110.569
S4	BA	female	31	0	10	0	10	10	591.155	137.817
S5	BA	female	31	1	9	0	10	10	654.994	186.799
S6	BA	female	31	5	4	0	9	10	620.698	149.917
S7	BA	female	31	8	2	0	10	10	703.872	219.989
S8	BA	female	31	10	0	0	10	10	606.126	172.752
S9	BA	female	31	10	0	0	10	10	483.416	105.683
S1	BB	female	23	0	9	0	9	10	699.161	150.327
S2	BB	female	23	0	10	0	10	10	598.161	143.489
S3	BB	female	23	0	10	0	10	10	548.264	150.4
S4	BB	female	23	0	10	0	10	10	614.108	223.797
S5	BB	female	23	0	10	0	10	10	649.015	266.498
S6	BB	female	23	0	9	0	9	10	608.141	237.425
S7	BB	female	23	1	9	0	10	10	513.349	58.9521
S8	BB	female	23	6	4	0	10	10	619.09	216.736
S9	BB	female	23	10	0	0	10	10	548.976	209.938
S1	BC	male	27	0	18	0	18	20	876.517	250.948
S2	BC	male	27	0	19	0	19	20	602.346	133.017
S3	BC	male	27	0	20	0	20	20	551.751	139.48
S4	BC	male	27	0	19	0	19	20	573.468	194.491
S5	BC	male	27	0	20	0	20	20	572.192	234.091
S6	BC	male	27	0	18	0	18	20	564.322	203.095
S7	BC	male	27	3	17	0	20	20	691.401	320.966
S8	BC	male	27	15	4	0	19	20	687.377	223.946
S9	BC	male	27	19	0	0	19	20	526.563	155.482
S1	BD	female	24	3	6	0	9	10	1092.61	225.221
S2	BD	female	24	2	7	0	9	10	888.452	201.087
S3	BD	female	24	2	8	0	10	10	776.664	208.098
S4	BD	female	24	2	8	0	10	10	816.588	166.279
S5	BD	female	24	0	10	0	10	10	780.647	245.686
S6	BD	female	24	1	9	0	10	10	899.345	209.837
S7	BD	female	24	7	2	0	9	10	1014.83	229.693
S8	BD	female	24	10	0	0	10	10	601.095	141.299
S9	BD	female	24	10	0	0	10	10	407.606	70.7596
S1	BE	female	26	2	8	0	10	10	954.305	222.953
S2	BE	female	26	0	9	0	9	10	675.753	129.955
S3	BE	female	26	0	10	0	10	10	640.049	297.867
S4	BE	female	26	0	10	0	10	10	575.198	279.631
S5	BE	female	26	1	9	0	10	10	597.965	187.73
S6	BE	female	26	1	9	0	10	10	604.133	286.342
S7	BE	female	26	6	4	0	10	10	729.804	276.948
S8	BE	female	26	10	0	0	10	10	817.609	180.483
S9	BE	female	26	10	0	0	10	10	474.455	75.1153
S1	BF	female	30	4	5	0	9	10	1059.4	282.736
S2	BF	female	30	0	9	0	9	10	748.857	275.12
S3	BF	female	30	0	10	0	10	10	686.929	309.087
S4	BF	female	30	0	10	0	10	10	705.871	189.9
S5	BF	female	30	2	8	0	10	10	752.757	250.338
S6	BF	female	30	6	4	0	10	10	793.651	285.08
S7	BF	female	30	4	6	0	10	10	730.82	295.376
S8	BF	female	30	9	1	0	10	10	636.029	262.768
S9	BF	female	30	10	0	0	10	10	482.393	102.388
S1	BG	male	25	0	10	0	10	10	832.615	283.59
S2	BG	male	25	0	10	0	10	10	697.901	165.662
S3	BG	male	25	0	10	0	10	10	630.086	119.947
S4	BG	male	25	0	10	0	10	10	579.173	74.1245
S5	BG	male	25	0	10	0	10	10	593.148	147.403
S6	BG	male	25	2	8	0	10	10	638.066	204.218
S7	BG	male	25	2	8	0	10	10	806.614	204.027
S8	BG	male	25	9	1	0	10	10	868.46	153.198
S9	BG	male	25	10	0	0	10	10	673.95	168.204
S1	BH	female	26	0	9	0	9	10	778.969	164.85
S2	BH	female	26	0	10	0	10	10	636.04	99.1486
S3	BH	female	26	0	10	0	10	10	639.045	124.899
S4	BH	female	26	1	9	0	10	10	845.651	331.694
S5	BH	female	26	3	7	0	10	10	766.703	232.233
S6	BH	female	26	4	6	0	10	10	902.383	197.637
S7	BH	female	26	8	2	0	10	10	737.788	179.869
S8	BH	female	26	10	0	0	10	10	772.721	154.98
S9	BH	female	26	10	0	0	10	10	646.017	269.454
S1	BI	male	26	2	8	0	10	10	1015.15	232.381
S2	BI	male	26	1	9	0	10	10	840.489	253.909
S3	BI	male	26	0	10	0	10	10	811.424	141.53
S4	BI	male	26	3	7	0	10	10	856.449	103.045
S5	BI	male	26	8	2	0	10	10	759.73	139.229
S6	BI	male	26	8	2	0	10	10	735.689	148.211
S7	BI	male	26	9	1	0	10	10	756.759	195.59
S8	BI	male	26	9	1	0	10	10	776.666	260.358
S9	BI	male	26	9	1	0	10	10	692.892	137.202
S1	BJ	male	20	0	9	0	9	10	828.858	269.546
S2	BJ	male	20	0	10	0	10	10	670.975	144.635
S3	BJ	male	20	0	10	0	10	10	664.005	187.748
S4	BJ	male	20	0	10	0	10	10	544.286	170.455
S5	BJ	male	20	0	10	0	10	10	594.148	166.01
S6	BJ	male	20	1	9	0	10	10	649.014	261.16
S7	BJ	male	20	3	7	0	10	10	781.704	301.612
S8	BJ	male	20	8	1	0	9	10	650.181	243.72
S9	BJ	male	20	10	0	0	10	10	601.149	199.67
S1	BK	male	27	0	10	0	10	10	630.104	133.68
S2	BK	male	27	0	10	0	10	10	632.068	151.368
S3	BK	male	27	0	10	0	10	10	576.205	211.757
S4	BK	male	27	0	8	1	8	10	642.493	188.996
S5	BK	male	27	0	9	1	9	10	693.905	228.036
S6	BK	male	27	2	7	0	9	10	771.058	250.877
S7	BK	male	27	10	0	0	10	10	961.222	144.78
S8	BK	male	27	10	0	0	10	10	847.523	204.102
S9	BK	male	27	9	0	0	9	10	662.447	138.504
S1	BL	male	27	0	9	0	9	10	772.284	114.167
S2	BL	male	27	0	10	0	10	10	738.789	94.0241
S3	BL	male	27	2	8	0	10	10	760.066	124.897
S4	BL	male	27	2	8	0	10	10	799.643	127.553
S5	BL	male	27	3	7	0	10	10	725.825	218.788
S6	BL	male	27	7	3	0	10	10	695.892	145.388
S7	BL	male	27	8	2	0	10	10	682.919	129.287
S8	BL	male	27	9	1	0	10	10	732.813	262.083
S9	BL	male	27	10	0	0	10	10	682.935	239.311
S1	BM	male	29	1	9	0	10	10	1006.25	98.6794
S2	BM	male	29	0	10	0	10	10	954.201	128.368
S3	BM	male	29	0	10	0	10	10	912.322	145.398
S4	BM	male	29	0	10	0	10	10	946.217	171.253
S5	BM	male	29	1	9	0	10	10	1021.05	187.914
S6	BM	male	29	4	6	0	10	10	899.346	103.109
S7	BM	male	29	3	7	0	10	10	860.473	158.3
S8	BM	male	29	10	0	0	10	10	809.588	164.454
S9	BM	male	29	10	0	0	10	10	830.518	159.896

## Sheet: FUS<-FDS (NL)
Variant	Subject ID	Gender	Age	FDP	FUP	Undefined Percept	FDP+FUP	Repetitions	RT avg	RT std
S1	BA	female	31	0	10	0	10	10	440.532	183.985
S2	BA	female	31	0	10	0	10	10	444.533	138.711
S3	BA	female	31	0	10	0	10	10	504.378	78.2951
S4	BA	female	31	1	9	0	10	10	553.247	78.8704
S5	BA	female	31	2	8	0	10	10	507.374	118.904
S6	BA	female	31	8	2	0	10	10	690.894	79.2747
S7	BA	female	31	9	0	0	9	10	659.112	150.823
S8	BA	female	31	9	0	0	9	10	582.646	93.5894
S9	BA	female	31	9	0	0	9	10	705.812	182.39
S1	BB	female	23	0	9	0	9	10	619.183	200.959
S2	BB	female	23	0	9	0	9	10	699.018	232.16
S3	BB	female	23	0	10	0	10	10	535.305	127.935
S4	BB	female	23	0	10	0	10	10	563.206	114.925
S5	BB	female	23	0	10	0	10	10	634.056	212.913
S6	BB	female	23	5	5	0	10	10	583.193	138.576
S7	BB	female	23	6	4	0	10	10	532.295	100.449
S8	BB	female	23	8	2	0	10	10	592.166	200.012
S9	BB	female	23	10	0	0	10	10	638.088	111.572
S1	BC	male	27	0	18	0	18	20	593.126	220.631
S2	BC	male	27	2	16	0	18	20	634.164	208.836
S3	BC	male	27	5	14	0	19	20	573.977	156.14
S4	BC	male	27	8	12	0	20	20	586.151	138.327
S5	BC	male	27	8	11	0	19	20	602.324	185.32
S6	BC	male	27	14	6	0	20	20	625.067	269.195
S7	BC	male	27	16	4	0	20	20	583.654	136.56
S8	BC	male	27	18	2	0	20	20	657.988	213.746
S9	BC	male	27	20	0	0	20	20	804.726	295.51
S1	BD	female	24	0	10	0	10	10	580.15	200.612
S2	BD	female	24	1	9	0	10	10	601.091	143.937
S3	BD	female	24	0	10	0	10	10	735.758	209.35
S4	BD	female	24	0	10	0	10	10	810.554	260.495
S5	BD	female	24	2	8	0	10	10	723.783	188.5
S6	BD	female	24	6	4	0	10	10	785.642	221.625
S7	BD	female	24	7	3	0	10	10	686.892	201.563
S8	BD	female	24	9	1	0	10	10	717.823	107.761
S9	BD	female	24	9	1	0	10	10	1046.1	277.321
S1	BE	female	26	0	10	0	10	10	431.568	74.3618
S2	BE	female	26	0	10	0	10	10	542.27	180.298
S3	BE	female	26	0	10	0	10	10	424.578	115.491
S4	BE	female	26	0	10	0	10	10	457.48	78.8836
S5	BE	female	26	0	10	0	10	10	549.262	195.651
S6	BE	female	26	1	9	0	10	10	684.931	238.773
S7	BE	female	26	6	4	0	10	10	672.955	228.591
S8	BE	female	26	9	1	0	10	10	789.68	296.853
S9	BE	female	26	9	1	0	10	10	849.581	192.175
S1	BF	female	30	0	10	0	10	10	584.195	126.552
S2	BF	female	30	0	10	0	10	10	597.156	156.783
S3	BF	female	30	1	9	0	10	10	698.865	190.359
S4	BF	female	30	0	10	0	10	10	585.168	246.776
S5	BF	female	30	2	8	0	10	10	648.027	193.602
S6	BF	female	30	4	6	0	10	10	724.811	209.605
S7	BF	female	30	6	4	0	10	10	650.015	169.342
S8	BF	female	30	8	2	0	10	10	545.274	81.33
S9	BF	female	30	10	0	0	10	10	769.801	80.1233
S1	BG	male	25	0	10	0	10	10	538.288	77.2646
S2	BG	male	25	0	10	0	10	10	651.996	112.481
S3	BG	male	25	0	10	0	10	10	665.968	234.068
S4	BG	male	25	1	9	0	10	10	558.245	101.929
S5	BG	male	25	0	10	0	10	10	601.12	92.9848
S6	BG	male	25	2	8	0	10	10	765.724	130.47
S7	BG	male	25	5	4	0	9	10	810.947	205.907
S8	BG	male	25	10	0	0	10	10	731.835	210.147
S9	BG	male	25	9	0	0	9	10	777.897	116.989
S1	BH	female	26	0	10	0	10	10	717.84	322.38
S2	BH	female	26	0	10	0	10	10	654.982	157.382
S3	BH	female	26	2	8	0	10	10	843.526	295.161
S4	BH	female	26	1	8	0	9	10	869.678	274.384
S5	BH	female	26	4	6	0	10	10	826.567	179.955
S6	BH	female	26	5	5	0	10	10	849.523	307.547
S7	BH	female	26	9	1	0	10	10	780.68	203.521
S8	BH	female	26	10	0	0	10	10	696.922	231.999
S9	BH	female	26	10	0	0	10	10	749.827	162.062
S1	BI	male	26	0	10	0	10	10	701.86	138.311
S2	BI	male	26	0	10	0	10	10	710.831	90.7031
S3	BI	male	26	0	10	0	10	10	728.792	132.281
S4	BI	male	26	0	10	0	10	10	763.712	129.653
S5	BI	male	26	3	6	0	9	10	768.794	147.991
S6	BI	male	26	9	1	0	10	10	820.571	190.902
S7	BI	male	26	10	0	0	10	10	781.644	152.984
S8	BI	male	26	9	1	0	10	10	897.357	210.211
S9	BI	male	26	8	0	0	8	10	1084.84	170.099
S1	BJ	male	20	0	10	0	10	10	649.021	159.831
S2	BJ	male	20	0	10	0	10	10	695.902	131.982
S3	BJ	male	20	0	10	0	10	10	654.016	227.788
S4	BJ	male	20	0	10	0	10	10	597.152	188.543
S5	BJ	male	20	0	10	0	10	10	589.154	120.738
S6	BJ	male	20	1	9	0	10	10	633.069	156.972
S7	BJ	male	20	9	1	0	10	10	632.074	127.674
S8	BJ	male	20	10	0	0	10	10	577.23	81.6593
S9	BJ	male	20	9	1	0	10	10	638.101	114.051
S1	BK	male	27	0	10	0	10	10	614.103	135.428
S2	BK	male	27	0	10	0	10	10	594.154	133.277
S3	BK	male	27	0	10	0	10	10	826.585	310.201
S4	BK	male	27	0	10	0	10	10	778.662	254.248
S5	BK	male	27	1	9	0	10	10	715.847	252.889
S6	BK	male	27	1	9	0	10	10	820.263	255.734
S7	BK	male	27	5	4	0	9	10	734.461	255.938
S8	BK	male	27	7	2	0	9	10	794.343	182.018
S9	BK	male	27	8	1	0	9	10	736.868	151.464
S1	BL	male	27	0	10	0	10	10	592.154	102.503
S2	BL	male	27	1	9	0	10	10	668.974	181.256
S3	BL	male	27	1	9	0	10	10	697.884	237.55
S4	BL	male	27	4	6	0	10	10	703.873	179.308
S5	BL	male	27	5	5	0	10	10	882.449	191.777
S6	BL	male	27	7	3	0	10	10	772.735	173.485
S7	BL	male	27	10	0	0	10	10	691.91	131.352
S8	BL	male	27	10	0	0	10	10	794.691	245.685
S9	BL	male	27	9	1	0	10	10	838.615	219.697
S1	BM	male	29	1	9	0	10	10	950.223	301.481
S2	BM	male	29	0	9	0	9	10	906.227	175.217
S3	BM	male	29	2	8	0	10	10	951.227	167.66
S4	BM	male	29	4	6	0	10	10	808.551	137.12
S5	BM	male	29	4	6	0	10	10	824.526	166.581
S6	BM	male	29	6	4	0	10	10	744.735	189.372
S7	BM	male	29	8	2	0	10	10	757.714	203.182
S8	BM	male	29	10	0	0	10	10	859.456	128.333
S9	BM	male	29	9	1	0	10	10	1044.1	244.17

## Sheet: Random (NL)
Variant	Subject ID	Gender	Age	FDP	FUP	Undefined Percept	FDP+FUP	Repetitions	RT avg	RT std
S1	BA	female	31	0	10	0	10	10	591.97	142.617
S2	BA	female	31	0	10	0	10	10	609.038	110.695
S3	BA	female	31	1	9	0	10	10	666.803	180.397
S4	BA	female	31	0	10	0	10	10	645.042	244.12
S5	BA	female	31	0	9	0	9	10	682.283	260.23
S6	BA	female	31	5	5	0	10	10	764.524	150.976
S7	BA	female	31	7	2	0	9	10	758.854	258.879
S8	BA	female	31	9	1	0	10	10	647.925	119.937
S9	BA	female	31	10	0	0	10	10	605.035	100.414
S1	BB	female	23	0	10	0	10	10	624.076	198.192
S2	BB	female	23	0	10	0	10	10	644.95	234.1
S3	BB	female	23	1	9	0	10	10	539.287	96.6405
S4	BB	female	23	0	10	0	10	10	564.233	118.803
S5	BB	female	23	0	9	0	9	10	602.593	190.392
S6	BB	female	23	1	9	0	10	10	648.944	90.6931
S7	BB	female	23	3	7	0	10	10	590.852	120.711
S8	BB	female	23	5	5	0	10	10	739.525	277.2
S9	BB	female	23	10	0	0	10	10	497.304	54.9976
S1	BC	male	27	0	20	0	20	20	613.082	197.024
S2	BC	male	27	2	18	0	20	20	678.345	223.662
S3	BC	male	27	3	16	0	19	20	646.342	220.208
S4	BC	male	27	3	16	0	19	20	599.664	112.348
S5	BC	male	27	3	16	0	19	20	738.695	320.807
S6	BC	male	27	4	16	0	20	20	654.911	192.449
S7	BC	male	27	11	9	0	20	20	663.809	209.053
S8	BC	male	27	13	6	0	19	20	663.091	230.171
S9	BC	male	27	19	1	0	20	20	538.197	119.426
S1	BD	female	24	3	7	0	10	10	854.471	252.976
S2	BD	female	24	1	9	0	10	10	740.679	183.913
S3	BD	female	24	3	7	0	10	10	807.591	275.454
S4	BD	female	24	0	10	0	10	10	822.39	195.294
S5	BD	female	24	3	7	0	10	10	804.483	188.334
S6	BD	female	24	6	4	0	10	10	999.95	250.557
S7	BD	female	24	7	3	0	10	10	950.042	274.041
S8	BD	female	24	9	1	0	10	10	838.403	365.623
S9	BD	female	24	10	0	0	10	10	598.019	213.029
S1	BE	female	26	1	9	0	10	10	635.678	172.335
S2	BE	female	26	0	10	0	10	10	604.15	164.657
S3	BE	female	26	0	10	0	10	10	607.123	123.008
S4	BE	female	26	0	10	0	10	10	593.079	135.117
S5	BE	female	26	1	9	0	10	10	684.842	200.894
S6	BE	female	26	0	10	0	10	10	630.064	193.525
S7	BE	female	26	4	6	0	10	10	808.522	241.441
S8	BE	female	26	9	1	0	10	10	745.559	158.784
S9	BE	female	26	10	0	0	10	10	546.479	113.073
S1	BF	female	30	0	10	0	10	10	620.011	136.051
S2	BF	female	30	0	10	0	10	10	798.458	259.629
S3	BF	female	30	0	10	0	10	10	718.74	242.405
S4	BF	female	30	1	9	0	10	10	646.944	148.046
S5	BF	female	30	1	9	0	10	10	744.69	242.956
S6	BF	female	30	1	9	0	10	10	791.674	265.39
S7	BF	female	30	1	9	0	10	10	742.768	173.239
S8	BF	female	30	6	4	0	10	10	641.046	200.867
S9	BF	female	30	10	0	0	10	10	655.655	217.34
S1	BG	male	25	0	10	0	10	10	595.159	124.216
S2	BG	male	25	0	9	0	9	10	667.966	122.467
S3	BG	male	25	0	10	0	10	10	736.727	248.269
S4	BG	male	25	1	9	0	10	10	681.754	228.716
S5	BG	male	25	0	10	0	10	10	734.6	170.102
S6	BG	male	25	1	9	0	10	10	604.128	102.41
S7	BG	male	25	3	7	0	10	10	908.27	119.801
S8	BG	male	25	8	2	0	10	10	770.72	152.081
S9	BG	male	25	10	0	0	10	10	653.72	113.571
S1	BH	female	26	0	10	0	10	10	713.841	148.107
S2	BH	female	26	0	10	0	10	10	756.567	145.443
S3	BH	female	26	0	10	0	10	10	784.586	192.248
S4	BH	female	26	2	8	0	10	10	917.259	220.892
S5	BH	female	26	1	9	0	10	10	862.189	295.808
S6	BH	female	26	2	8	0	10	10	851.424	285.286
S7	BH	female	26	9	1	0	10	10	813.597	162.429
S8	BH	female	26	9	1	0	10	10	798.527	289.16
S9	BH	female	26	10	0	0	10	10	604.028	113.864
S1	BI	male	26	0	10	0	10	10	823.182	188.677
S2	BI	male	26	1	9	0	10	10	938.198	241.759
S3	BI	male	26	1	9	0	10	10	899.275	162.626
S4	BI	male	26	0	10	0	10	10	881.403	179.387
S5	BI	male	26	3	7	0	10	10	1000.04	178.035
S6	BI	male	26	6	4	0	10	10	945.089	124.705
S7	BI	male	26	9	0	0	9	10	1011.52	208.218
S8	BI	male	26	10	0	0	10	10	844.481	178.063
S9	BI	male	26	10	0	0	10	10	812.577	244.266
S1	BJ	male	20	2	8	0	10	10	750.57	341.069
S2	BJ	male	20	1	9	0	10	10	616.109	263.955
S3	BJ	male	20	2	8	0	10	10	686.735	174.672
S4	BJ	male	20	0	10	0	10	10	714.85	237.092
S5	BJ	male	20	2	7	0	9	10	693.372	160.059
S6	BJ	male	20	1	9	0	10	10	667.823	248.102
S7	BJ	male	20	3	6	0	9	10	861.927	270.84
S8	BJ	male	20	5	4	0	9	10	592.383	162.193
S9	BJ	male	20	9	1	0	10	10	549.184	79.9233
S1	BK	male	27	1	9	0	10	10	556.155	105.294
S2	BK	male	27	0	9	0	9	10	627.508	176.87
S3	BK	male	27	0	8	1	8	10	646.83	70.3553
S4	BK	male	27	1	8	0	9	10	752.116	222.386
S5	BK	male	27	1	7	1	8	10	675.723	153.738
S6	BK	male	27	3	4	1	7	10	978.451	212.702
S7	BK	male	27	4	4	1	8	10	870.837	242.129
S8	BK	male	27	8	1	0	9	10	801.992	174.163
S9	BK	male	27	8	2	0	10	10	791.582	224.054
S1	BL	male	27	0	10	0	10	10	712.665	152.486
S2	BL	male	27	1	9	0	10	10	672.962	132.194
S3	BL	male	27	4	6	0	10	10	747.679	222.326
S4	BL	male	27	2	8	0	10	10	703.896	138.896
S5	BL	male	27	5	5	0	10	10	683.751	135.784
S6	BL	male	27	5	5	0	10	10	797.566	156.092
S7	BL	male	27	10	0	0	10	10	759.479	153.704
S8	BL	male	27	8	2	0	10	10	667.964	102.166
S9	BL	male	27	10	0	0	10	10	644.949	85.779
S1	BM	male	29	0	10	0	10	10	828.53	128.659
S2	BM	male	29	1	9	0	10	10	844.209	182.486
S3	BM	male	29	0	10	0	10	10	844.973	150.155
S4	BM	male	29	2	8	0	10	10	922.002	162.899
S5	BM	male	29	1	9	0	10	10	875.706	199.059
S6	BM	male	29	3	7	0	10	10	966.098	130.189
S7	BM	male	29	2	8	0	10	10	819.528	198.703
S8	BM	male	29	10	0	0	10	10	863.333	224.012
S9	BM	male	29	9	1	0	10	10	732.765	158.722

## Sheet: sad<-happy (ML)
Variant	Subject ID	Gender	Age	happy face's percept	sad face's percept	Undefined Percept	happy + sad percepts	Repetitions	RT avg	RT std
S1	BA	female	31	0	10	0	10	10	579.867	92.0006
S2	BA	female	31	0	10	0	10	10	593.806	93.2484
S3	BA	female	31	0	10	0	10	10	650.654	132.503
S4	BA	female	31	1	9	0	10	10	732.479	255.849
S5	BA	female	31	4	6	0	10	10	778.354	167.283
S6	BA	female	31	8	2	0	10	10	693.568	67.5187
S7	BA	female	31	8	1	0	9	10	622.196	98.3937
S8	BA	female	31	8	0	0	8	10	625.269	40.5294
S9	BA	female	31	8	1	0	9	10	772.082	180.922
S1	BB	female	23	0	10	0	10	10	590.819	110.777
S2	BB	female	23	0	9	0	9	10	600.02	141.148
S3	BB	female	23	1	8	0	9	10	657.654	118.24
S4	BB	female	23	4	4	0	8	10	823.489	290.127
S5	BB	female	23	8	1	0	9	10	764.072	171.258
S6	BB	female	23	10	0	0	10	10	780.364	248.059
S7	BB	female	23	8	1	0	9	10	628.857	119.746
S8	BB	female	23	10	0	0	10	10	626.718	106.256
S9	BB	female	23	8	1	0	9	10	702.074	133.556
S1	BC	male	27	0	20	0	20	20	553.038	104.983
S2	BC	male	27	0	19	0	19	20	556.832	127.493
S3	BC	male	27	3	16	0	19	20	681.786	155.491
S4	BC	male	27	10	8	0	18	20	767.334	240.988
S5	BC	male	27	17	2	0	19	20	661.845	178.837
S6	BC	male	27	20	0	0	20	20	682.083	236.186
S7	BC	male	27	18	1	0	19	20	590.967	139.945
S8	BC	male	27	19	0	0	19	20	584.14	99.382
S9	BC	male	27	18	1	0	19	20	880.861	250.567
S1	BD	female	24	0	10	0	10	10	509	130.267
S2	BD	female	24	0	10	0	10	10	487.014	97.5573
S3	BD	female	24	1	9	0	10	10	561.868	146.251
S4	BD	female	24	4	6	0	10	10	645.657	164.649
S5	BD	female	24	7	3	0	10	10	767.341	192.442
S6	BD	female	24	9	1	0	10	10	702.506	109.922
S7	BD	female	24	10	0	0	10	10	629.698	139.399
S8	BD	female	24	10	0	0	10	10	598.79	108.977
S9	BD	female	24	10	0	0	10	10	831.247	157.694
S1	BE	female	26	0	10	0	10	10	452.163	239.313
S2	BE	female	26	0	10	0	10	10	480.102	84.3563
S3	BE	female	26	2	8	0	10	10	602.808	143.114
S4	BE	female	26	6	4	0	10	10	749.44	260.066
S5	BE	female	26	7	3	0	10	10	744.446	329.896
S6	BE	female	26	10	0	0	10	10	588.835	239.091
S7	BE	female	26	10	0	0	10	10	440.212	148.883
S8	BE	female	26	10	0	0	10	10	510.042	128.072
S9	BE	female	26	10	0	0	10	10	616.791	89.0842
S1	BF	female	30	0	10	0	10	10	686.585	121.941
S2	BF	female	30	0	10	0	10	10	691.563	135.403
S3	BF	female	30	3	7	0	10	10	726.48	332.82
S4	BF	female	30	8	2	0	10	10	821.274	309.607
S5	BF	female	30	10	0	0	10	10	716.489	268.507
S6	BF	female	30	9	0	0	9	10	741.892	223.997
S7	BF	female	30	10	0	0	10	10	707.538	199.784
S8	BF	female	30	10	0	0	10	10	624.765	130.986
S9	BF	female	30	10	0	0	10	10	775.5	119.825
S1	BG	male	25	0	10	0	10	10	718.514	112.524
S2	BG	male	25	0	10	0	10	10	682.599	100.341
S3	BG	male	25	0	10	0	10	10	718.494	112.895
S4	BG	male	25	4	5	1	9	10	835.211	180.588
S5	BG	male	25	6	2	1	8	10	768.467	165.434
S6	BG	male	25	8	1	1	9	10	830.233	213.592
S7	BG	male	25	9	1	0	10	10	680.594	152.302
S8	BG	male	25	9	1	0	10	10	795.297	238.762
S9	BG	male	25	10	0	0	10	10	826.274	162.47
S1	BH	female	26	0	10	0	10	10	585.844	120.879
S2	BH	female	26	2	8	0	10	10	677.619	130.231
S3	BH	female	26	4	5	0	9	10	781.783	276.959
S4	BH	female	26	7	3	0	10	10	752.43	227.225
S5	BH	female	26	8	2	0	10	10	744.454	337.063
S6	BH	female	26	9	1	0	10	10	649.689	278.344
S7	BH	female	26	10	0	0	10	10	615.756	336.042
S8	BH	female	26	10	0	0	10	10	575.878	187.129
S9	BH	female	26	10	0	0	10	10	665.657	106.97
S1	BI	male	26	0	10	0	10	10	783.294	141.185
S2	BI	male	26	0	10	0	10	10	815.23	154.298
S3	BI	male	26	2	8	0	10	10	819.204	159.32
S4	BI	male	26	9	1	0	10	10	829.209	104.079
S5	BI	male	26	10	0	0	10	10	772.307	112.179
S6	BI	male	26	10	0	0	10	10	727.427	98.2986
S7	BI	male	26	10	0	0	10	10	730.409	120.295
S8	BI	male	26	10	0	0	10	10	743.405	129.643
S9	BI	male	26	10	0	0	10	10	855.276	201.737
S1	BJ	male	20	0	10	0	10	10	744.459	171.938
S2	BJ	male	20	0	10	0	10	10	808.306	237.664
S3	BJ	male	20	0	9	1	9	10	778.36	190.389
S4	BJ	male	20	2	6	2	8	10	967.868	277.387
S5	BJ	male	20	9	0	1	9	10	795.307	218.227
S6	BJ	male	20	9	0	0	9	10	677.609	127.267
S7	BJ	male	20	10	0	0	10	10	645.687	135.621
S8	BJ	male	20	10	0	0	10	10	609.765	113.534
S9	BJ	male	20	10	0	0	10	10	672.727	152.688
S1	BK	male	27	0	9	1	9	10	725.511	101.818
S2	BK	male	27	0	8	2	8	10	707.558	110.48
S3	BK	male	27	0	7	3	7	10	701.552	143.247
S4	BK	male	27	2	3	3	5	10	764.898	198.902
S5	BK	male	27	5	3	2	8	10	906.037	195.891
S6	BK	male	27	8	1	0	9	10	666.546	108.42
S7	BK	male	27	9	1	0	10	10	677.606	109.484
S8	BK	male	27	10	0	0	10	10	648.719	139.3
S9	BK	male	27	8	0	0	8	10	827.505	84.882
S1	BL	male	27	0	9	0	9	10	483.634	85.9797
S2	BL	male	27	0	10	0	10	10	505.042	101.713
S3	BL	male	27	1	9	0	10	10	641.696	159.679
S4	BL	male	27	7	3	0	10	10	675.614	219.535
S5	BL	male	27	9	1	0	10	10	545.954	160.974
S6	BL	male	27	10	0	0	10	10	602.811	142.118
S7	BL	male	27	10	0	0	10	10	621.764	117.576
S8	BL	male	27	10	0	0	10	10	659.682	133.635
S9	BL	male	27	10	0	0	10	10	710.56	173.576
S1	BM	male	29	0	10	0	10	10	928.97	141.915
S2	BM	male	29	0	10	0	10	10	1020.72	157.608
S3	BM	male	29	0	10	0	10	10	933.929	108.37
S4	BM	male	29	0	10	0	10	10	923.966	134.569
S5	BM	male	29	6	4	0	10	10	956.874	125.666
S6	BM	male	29	9	0	0	9	10	939.14	78.186
S7	BM	male	29	8	1	0	9	10	1041.13	142.558
S8	BM	male	29	10	0	0	10	10	942.913	98.2283
S9	BM	male	29	10	0	0	10	10	808.341	61.0023

## Sheet: Random (ML)
Variant	Subject ID	Gender	Age	happy face's percept	sad face's percept	Undefined Percept	happy + sad percepts	Repetitions	RT avg	RT std
S1	BA	female	31	0	10	0	10	10	627.745	155.811
S2	BA	female	31	1	8	0	9	10	709.364	174.361
S3	BA	female	31	0	10	0	10	10	612.772	66.2061
S4	BA	female	31	2	8	0	10	10	748.348	205.057
S5	BA	female	31	8	0	0	8	10	713.764	195.313
S6	BA	female	31	7	3	0	10	10	756.424	196.041
S7	BA	female	31	8	1	0	9	10	744.007	180.945
S8	BA	female	31	9	1	0	10	10	657.654	160.158
S9	BA	female	31	9	1	0	10	10	646.579	107.487
S1	BB	female	23	1	9	0	10	10	733.283	261.085
S2	BB	female	23	1	9	0	10	10	813.026	242.355
S3	BB	female	23	4	6	0	10	10	901.067	276.466
S4	BB	female	23	8	2	0	10	10	917.331	179.676
S5	BB	female	23	8	1	0	9	10	881.456	188.142
S6	BB	female	23	10	0	0	10	10	654.657	124.482
S7	BB	female	23	9	1	0	10	10	706.442	163.81
S8	BB	female	23	10	0	0	10	10	625.632	80.0361
S9	BB	female	23	10	0	0	10	10	661.614	123.118
S1	BC	male	27	2	18	0	20	20	739.786	212.026
S2	BC	male	27	3	16	0	19	20	821.796	275.662
S3	BC	male	27	8	11	0	19	20	897.526	255.717
S4	BC	male	27	12	8	0	20	20	958.427	195.25
S5	BC	male	27	16	1	0	17	20	787.221	201.239
S6	BC	male	27	18	0	0	18	20	673.169	197.32
S7	BC	male	27	18	2	0	20	20	750.839	274.128
S8	BC	male	27	20	0	0	20	20	636.642	158.621
S9	BC	male	27	20	0	0	20	20	704.933	217.292
S1	BD	female	24	0	10	0	10	10	548.788	115.202
S2	BD	female	24	2	8	0	10	10	671.396	176.296
S3	BD	female	24	1	9	0	10	10	895.639	281.443
S4	BD	female	24	4	6	0	10	10	751.39	196.216
S5	BD	female	24	9	1	0	10	10	825.215	190.482
S6	BD	female	24	9	1	0	10	10	635.551	157.619
S7	BD	female	24	10	0	0	10	10	759.249	256.188
S8	BD	female	24	10	0	0	10	10	639.57	237.003
S9	BD	female	24	10	0	0	10	10	486.092	60.0587
S1	BE	female	26	0	10	0	10	10	625.432	95.3981
S2	BE	female	26	3	7	0	10	10	710.455	266.726
S3	BE	female	26	1	9	0	10	10	809.291	282.224
S4	BE	female	26	8	2	0	10	10	824.132	258.449
S5	BE	female	26	10	0	0	10	10	636.604	135.183
S6	BE	female	26	10	0	0	10	10	540.785	138.43
S7	BE	female	26	10	0	0	10	10	560.775	93.286
S8	BE	female	26	10	0	0	10	10	558.832	90.2232
S9	BE	female	26	10	0	0	10	10	497.047	110.317
S1	BF	female	30	0	10	0	10	10	611.672	123.467
S2	BF	female	30	1	9	0	10	10	607.691	174.524
S3	BF	female	30	6	3	0	9	10	764.076	192.978
S4	BF	female	30	9	1	0	10	10	828.053	197.981
S5	BF	female	30	7	1	0	8	10	771.106	111.964
S6	BF	female	30	10	0	0	10	10	852.913	243.901
S7	BF	female	30	9	1	0	10	10	700.435	176.153
S8	BF	female	30	9	1	0	10	10	652.481	116.14
S9	BF	female	30	10	0	0	10	10	661.639	165.876
S1	BG	male	25	0	10	0	10	10	675.618	80.0462
S2	BG	male	25	1	9	0	10	10	809.164	125.119
S3	BG	male	25	1	9	0	10	10	798.305	199.759
S4	BG	male	25	4	6	0	10	10	974.033	142.01
S5	BG	male	25	7	2	1	9	10	866.929	287.405
S6	BG	male	25	10	0	0	10	10	746.236	68.0212
S7	BG	male	25	8	2	0	10	10	736.25	156.386
S8	BG	male	25	10	0	0	10	10	699.475	143.942
S9	BG	male	25	10	0	0	10	10	676.123	99.4326
S1	BH	female	26	1	8	0	9	10	606.573	177.541
S2	BH	female	26	2	8	0	10	10	800.193	166.062
S3	BH	female	26	6	4	0	10	10	742.379	285.507
S4	BH	female	26	10	0	0	10	10	728.497	160.812
S5	BH	female	26	10	0	0	10	10	674.51	220.984
S6	BH	female	26	10	0	0	10	10	699.568	196.872
S7	BH	female	26	10	0	0	10	10	545.725	89.2736
S8	BH	female	26	10	0	0	10	10	598.534	127.695
S9	BH	female	26	10	0	0	10	10	530.019	113.414
S1	BI	male	26	0	10	0	10	10	734.351	101.069
S2	BI	male	26	1	9	0	10	10	850.062	112.338
S3	BI	male	26	3	6	0	9	10	923.633	172.337
S4	BI	male	26	9	1	0	10	10	845.046	183.744
S5	BI	male	26	9	1	0	10	10	913.644	208.779
S6	BI	male	26	9	1	0	10	10	834.155	124.43
S7	BI	male	26	10	0	0	10	10	724.455	113.626
S8	BI	male	26	10	0	0	10	10	746.131	146.364
S9	BI	male	26	9	1	0	10	10	797.249	111.762
S1	BJ	male	20	1	9	0	10	10	689.492	147.171
S2	BJ	male	20	0	8	2	8	10	885.091	260.099
S3	BJ	male	20	1	8	1	9	10	815.261	190.253
S4	BJ	male	20	4	4	1	8	10	898.979	207.292
S5	BJ	male	20	8	1	0	9	10	800.532	239.785
S6	BJ	male	20	10	0	0	10	10	782.257	246.742
S7	BJ	male	20	10	0	0	10	10	654.456	108.57
S8	BJ	male	20	10	0	0	10	10	706.468	88.5437
S9	BJ	male	20	10	0	0	10	10	651.598	129.448
S1	BK	male	27	0	7	3	7	10	698.524	137.663
S2	BK	male	27	0	8	2	8	10	745.348	210.695
S3	BK	male	27	2	6	2	8	10	818.042	174.219
S4	BK	male	27	3	5	2	8	10	901.983	226.769
S5	BK	male	27	9	1	0	10	10	792.322	141.864
S6	BK	male	27	10	0	0	10	10	792.234	190.822
S7	BK	male	27	9	0	0	9	10	696.222	94.5751
S8	BK	male	27	10	0	0	10	10	667.479	109.243
S9	BK	male	27	9	0	0	9	10	718.524	165.394
S1	BL	male	27	0	10	0	10	10	662.657	89.8694
S2	BL	male	27	1	8	0	9	10	728.406	168.894
S3	BL	male	27	0	10	0	10	10	770.291	110.414
S4	BL	male	27	4	5	0	9	10	748.561	234.329
S5	BL	male	27	10	0	0	10	10	754.902	151.385
S6	BL	male	27	10	0	0	10	10	697.465	100.218
S7	BL	male	27	10	0	0	10	10	614.682	139.943
S8	BL	male	27	10	0	0	10	10	626.759	71.3874
S9	BL	male	27	10	0	0	10	10	641.707	52.8236
S1	BM	male	29	0	10	0	10	10	913.982	149.507
S2	BM	male	29	0	10	0	10	10	852.947	160.897
S3	BM	male	29	0	10	0	10	10	958.733	176.689
S4	BM	male	29	1	8	0	9	10	1005.62	177.123
S5	BM	male	29	7	3	0	10	10	1076.4	115.08
S6	BM	male	29	9	1	0	10	10	973.66	181.898
S7	BM	male	29	10	0	0	10	10	898.019	126.49
S8	BM	male	29	10	0	0	10	10	916.879	137.561
S9	BM	male	29	10	0	0	10	10	855.996	165.542

## Sheet: sad->happy (ML)
Variant	Subject ID	Gender	Age	happy face's percept	sad face's percept	Undefined Percept	happy + sad percepts	Repetitions	RT avg	RT std
S1	BA	female	31	1	8	0	9	10	694.478	133.692
S2	BA	female	31	0	9	0	9	10	665.442	116.087
S3	BA	female	31	1	9	0	10	10	668.617	148.877
S4	BA	female	31	8	2	0	10	10	712.529	140.948
S5	BA	female	31	10	0	0	10	10	741.436	160.05
S6	BA	female	31	9	1	0	10	10	682.582	143.042
S7	BA	female	31	10	0	0	10	10	699.556	179.369
S8	BA	female	31	10	0	0	10	10	608.743	161.166
S9	BA	female	31	9	1	0	10	10	648.695	217.119
S1	BB	female	23	0	10	0	10	10	807.358	154.537
S2	BB	female	23	1	9	0	10	10	879.114	149.715
S3	BB	female	23	9	1	0	10	10	790.328	260.9
S4	BB	female	23	9	1	0	10	10	749.434	212.833
S5	BB	female	23	10	0	0	10	10	730.478	213.217
S6	BB	female	23	10	0	0	10	10	729.467	220.578
S7	BB	female	23	10	0	0	10	10	765.619	233.489
S8	BB	female	23	9	0	0	9	10	695.341	171.672
S9	BB	female	23	9	0	0	9	10	604.449	250.875
S1	BC	male	27	2	17	0	19	20	845.727	201.802
S2	BC	male	27	1	18	0	19	20	916.999	214.139
S3	BC	male	27	13	7	0	20	20	860.133	295.998
S4	BC	male	27	17	2	0	19	20	768.943	249.217
S5	BC	male	27	20	0	0	20	20	742.437	248.852
S6	BC	male	27	20	0	0	20	20	672.603	246.286
S7	BC	male	27	20	0	0	20	20	653.767	236.979
S8	BC	male	27	19	0	0	19	20	586.242	177.895
S9	BC	male	27	19	0	0	19	20	530.062	200.166
S1	BD	female	24	0	10	0	10	10	808.232	95.9767
S2	BD	female	24	6	4	0	10	10	832.159	126.536
S3	BD	female	24	6	4	0	10	10	855.131	174.221
S4	BD	female	24	9	1	0	10	10	651.011	148.282
S5	BD	female	24	10	0	0	10	10	644.631	244.016
S6	BD	female	24	10	0	0	10	10	579.779	209.178
S7	BD	female	24	10	0	0	10	10	543.385	126.167
S8	BD	female	24	10	0	0	10	10	521.951	112.887
S9	BD	female	24	10	0	0	10	10	559.852	189.968
S1	BE	female	26	0	10	0	10	10	692.585	134.59
S2	BE	female	26	0	10	0	10	10	896.648	242.161
S3	BE	female	26	6	4	0	10	10	784.338	126.177
S4	BE	female	26	9	1	0	10	10	591.832	140.692
S5	BE	female	26	9	1	0	10	10	520.999	147.063
S6	BE	female	26	9	1	0	10	10	487.195	156.934
S7	BE	female	26	10	0	0	10	10	462.138	110.195
S8	BE	female	26	10	0	0	10	10	462.148	79.1248
S9	BE	female	26	10	0	0	10	10	412.3	63.2932
S1	BF	female	30	0	10	0	10	10	791.459	78.631
S2	BF	female	30	0	10	0	10	10	737.473	132.772
S3	BF	female	30	5	5	0	10	10	842.212	205.095
S4	BF	female	30	10	0	0	10	10	820.235	326.251
S5	BF	female	30	9	0	0	9	10	633.287	201.866
S6	BF	female	30	10	0	0	10	10	641.698	221.966
S7	BF	female	30	10	0	0	10	10	724.503	184.422
S8	BF	female	30	10	0	0	10	10	772.385	182.089
S9	BF	female	30	10	0	0	10	10	744.426	263.711
S1	BG	male	25	0	10	0	10	10	863.209	100.095
S2	BG	male	25	0	9	0	9	10	893.746	257.046
S3	BG	male	25	2	8	0	10	10	913.002	244.907
S4	BG	male	25	4	6	0	10	10	861.979	153.384
S5	BG	male	25	7	3	0	10	10	872.897	212.991
S6	BG	male	25	8	2	0	10	10	724.487	127.473
S7	BG	male	25	9	1	0	10	10	739.434	144.933
S8	BG	male	25	9	1	0	10	10	710.521	125.12
S9	BG	male	25	10	0	0	10	10	717.511	152.016
S1	BH	female	26	1	8	0	9	10	825.126	131.485
S2	BH	female	26	8	2	0	10	10	728.484	119.816
S3	BH	female	26	10	0	0	10	10	719.512	270.677
S4	BH	female	26	9	0	0	9	10	584.519	194.893
S5	BH	female	26	10	0	0	10	10	503.036	83.488
S6	BH	female	26	10	0	0	10	10	515.016	119.979
S7	BH	female	26	10	0	0	10	10	492.077	156.691
S8	BH	female	26	10	0	0	10	10	403.298	94.5388
S9	BH	female	26	10	0	0	10	10	423.25	92.5283
S1	BI	male	26	0	10	0	10	10	810.362	82.1696
S2	BI	male	26	0	10	0	10	10	974.821	199.698
S3	BI	male	26	3	7	0	10	10	909.981	134.673
S4	BI	male	26	9	1	0	10	10	726.412	75.0195
S5	BI	male	26	10	0	0	10	10	642.633	78.0078
S6	BI	male	26	10	0	0	10	10	674.577	94.8491
S7	BI	male	26	10	0	0	10	10	725.438	75.1968
S8	BI	male	26	10	0	0	10	10	673.568	74.7109
S9	BI	male	26	10	0	0	10	10	702.501	111.768
S1	BJ	male	20	2	7	0	9	10	712.122	88.103
S2	BJ	male	20	3	7	0	10	10	736.499	242.552
S3	BJ	male	20	3	5	2	8	10	835.222	209.649
S4	BJ	male	20	7	2	1	9	10	814.291	288.347
S5	BJ	male	20	8	2	0	10	10	803.318	266.257
S6	BJ	male	20	10	0	0	10	10	688.582	156.621
S7	BJ	male	20	10	0	0	10	10	689.596	213.121
S8	BJ	male	20	10	0	0	10	10	635.981	111.374
S9	BJ	male	20	10	0	0	10	10	589.842	111.664
S1	BK	male	27	0	10	0	10	10	781.38	111.281
S2	BK	male	27	0	9	1	9	10	865.183	233.217
S3	BK	male	27	1	9	0	10	10	814.276	184.634
S4	BK	male	27	4	6	0	10	10	897.079	185.948
S5	BK	male	27	9	0	1	9	10	790.319	289.133
S6	BK	male	27	10	0	0	10	10	604.784	186.257
S7	BK	male	27	10	0	0	10	10	607.8	178.058
S8	BK	male	27	10	0	0	10	10	643.722	78.7222
S9	BK	male	27	10	0	0	10	10	596.834	113.688
S1	BL	male	27	1	9	0	10	10	801.324	133.245
S2	BL	male	27	0	10	0	10	10	846.207	240.802
S3	BL	male	27	3	7	0	10	10	734.482	124.601
S4	BL	male	27	7	2	0	9	10	716.392	125.322
S5	BL	male	27	10	0	0	10	10	581.84	140.531
S6	BL	male	27	9	0	0	9	10	581.202	198.028
S7	BL	male	27	10	0	0	10	10	468.156	239.489
S8	BL	male	27	10	0	0	10	10	472.117	260.846
S9	BL	male	27	10	0	0	10	10	404.295	153.683
S1	BM	male	29	0	10	0	10	10	883.163	134.67
S2	BM	male	29	0	10	0	10	10	983.798	76.1211
S3	BM	male	29	0	9	0	9	10	1057.75	167.02
S4	BM	male	29	3	7	0	10	10	909.008	118.766
S5	BM	male	29	8	2	0	10	10	915.978	114.47
S6	BM	male	29	10	0	0	10	10	1046.68	124.041
S7	BM	male	29	10	0	0	10	10	1034.66	134.216
S8	BM	male	29	10	0	0	10	10	1009.76	144.937
S9	BM	male	29	9	1	0	10	10	1009.73	90.5776

## Sheet: Info
Worksheets' label
Random (NL)	Random presentation order of the Necker lattices' variants
FUS->FDS (NL)	Presentation order of the Necker lattices from the front-up side (FUS) to the front-down side (FDS) variant
FUS<-FDS (NL)	Presentation order of the Necker lattices from the front-down side (FDS) to the front-up side (FUS) variant
Random (ML)	Random presentation order of the Mona Lisa's variants
sad->happy (ML)	Presentation order of the Mona Lisa from the sad to the happy face variant
sad<-happy (ML)	Presentation order of the Mona Lisa from the happy to sad face variant
Headers
Variant	Number of the stimulus variant
Subject ID	Subject's identification
Gender	Subject's gender
Age	Subject's age
FDP	Percept of the front-down side view
FUP	Percept of the front-up side view
happy face's percept	Percept of the happy facial expression
sad face's percept	Percept of the sad facial expression
Undefined Percept	Undefined perception of the stimulus
FDP+FUP	Sum of FDP and FUP
happy + sad percepts	Sum of happy face and sad face's percepts
Repetitions	Repetition number of the variant presenation
RT avg	Average of the reaction times for the variant accross repetitions
RT std	Standard deviation of the reaction times for the variant accross repetitions
